# Supplementary material for: Ocean iron cycle feedbacks decouple atmospheric CO2 from meridional overturning circulation changes
Source: Nat Commun. 2024 Jul 8;15:5532. doi: 10.1038/s41467-024-49274-1 (PMC11231327; doi:10.1038/s41467-024-49274-1)
Supplement: Supplementary file 3 — Source Data [file 41467_2024_49274_MOESM3_ESM.xlsx]

## Sheet: Figure 1
psi (m3/s)	atmpco2 (uatm, fixed ligand)	atmpco2 (uatm, fixed ligand, decreased SO dust)	atmpco2 (uatm, fixed ligand, increased SO dust)	atmpco2 (variable ligand)	atmpco2 (variable ligand, decreased SO dust)	atmpco2 (variable ligand, increased SO dust)
1000000	-55.0566	-52.3935	-85.5133	-39.8631	-33.7073	-66.719
2000000	-57.5598	-56.3604	-78.7907	-38.3142	-36.2022	-54.1685
3000000	-52.2494	-51.0284	-71.7671	-17.1639	-16.3229	-37.0817
4000000	-36.5819	-35.637	-53.6679	2.93887	3.62115	-12.6954
5000000	-27.172	-26.4254	-40.837	15.3833	15.955	2.63427
6000000	-21.0812	-20.4826	-32.1333	23.2519	23.7488	12.532
7000000	-16.9245	-16.4397	-25.9327	27.9508	28.393	18.7955
8000000	-13.9528	-13.5572	-21.3353	30.2423	30.6344	22.4659
9000000	-11.7009	-11.3758	-17.7846	30.6453	30.9835	24.1876
10000000	-9.85887	-9.58981	-14.9027	29.6075	29.8867	24.4318
11000000	-8.26614	-8.04325	-12.4532	27.5676	27.7887	23.5741
12000000	-6.87035	-6.68681	-10.3258	24.9742	25.1463	21.9518
13000000	-5.64549	-5.49598	-8.46569	22.1913	22.3246	19.8861
14000000	-4.5656	-4.44578	-6.82951	19.3545	19.4548	17.6075
15000000	-3.60612	-3.5124	-5.37955	16.4535	16.5254	15.1797
16000000	-2.74599	-2.67536	-4.08416	13.4555	13.5041	12.5786
17000000	-1.96794	-1.91788	-2.91748	10.3331	10.3635	9.77507
18000000	-1.25804	-1.2264	-1.85861	7.06308	7.07969	6.75081
19000000	-0.605067	-0.590038	-0.890686	3.62473	3.63144	3.49459
20000000	0	0	0	0	0	0
21000000	0.564486	0.55082	0.824623	-3.82585	-3.83004	-3.73513
22000000	1.09436	1.06821	1.59237	-7.86327	-7.86983	-7.70813
23000000	1.59451	1.55692	2.31082	-12.1174	-12.1252	-11.9105
24000000	2.06896	2.02087	2.98632	-16.5873	-16.5959	-16.3273
25000000	5.38568	5.54697	3.62415	-21.2647	-21.2743	-20.9358
26000000	9.05887	9.21367	6.14964	-26.1335	-26.1452	-25.7059
27000000	12.4992	12.6477	9.7061	-31.1695	-31.1847	-30.6001
28000000	15.7277	15.8699	13.0485	-36.3402	-36.3613	-35.5748
29000000	18.763	18.8991	16.1952	-41.6059	-41.6356	-40.582
30000000	21.6214	21.7517	19.1626	-46.9213	-46.9624	-45.5718
31000000	24.3179	24.4424	21.9654	-52.2372	-52.2931	-50.4957
32000000	26.8655	26.9844	24.6167	-57.5039	-57.578	-55.3091
33000000	29.2761	29.3895	27.1283	-62.6739	-62.7695	-59.9738
34000000	31.5601	31.6683	29.5109	-67.7046	-67.8249	-64.4596
35000000	33.7273	33.8303	31.7739	-72.5607	-72.7085	-68.745
36000000	35.7862	35.8842	33.9261	-77.2155	-77.3927	-71.3621
37000000	37.7446	37.8377	35.9753	-81.6507	-81.8588	-73.501
38000000	39.6095	39.698	37.9287	-85.8567	-86.0962	-75.5609
39000000	41.3875	41.4713	39.7927	-89.2319	-89.8265	-75.9969
40000000	43.0843	43.1637	41.5733	-91.2369	-91.8372	-76.0671

## Sheet: Figure 2
Fixed Ligand/Decreased MOC	Nitrate (umol/kg)	Iron (nmol/kg)	Ligand (nmol/kg)
Surface Atlantic	0.019748	1.80995	2
Deep Atlantic	22.7712	0.861942	2
Surface Southern Ocean	24.0491	0.004165	2
Deep Southern Ocean	32.8308	0.535491	2
Surface Indopacific	17.3575	0.000477	2
Deep Indopacific	38.4995	0.492861	2
Variable Ligand/Decreased MOC	Nitrate (umol/kg)	Iron (nmol/kg)	Ligand (nmol/kg)
Surface Atlantic	0.02362	0.797232	0.82495
Deep Atlantic	25.791	0.655916	1.79929
Surface Southern Ocean	28.732	0.001658	0.343083
Deep Southern Ocean	32.2753	0.205705	0.827039
Surface Indopacific	21.6666	0.000364	0.234284
Deep Indopacific	36.9879	0.140295	0.578016

## Sheet: Figure 3
Fixed Ligand/Increased MOC	Nitrate (umol/kg)	Iron (nmol/kg)	Ligand (nmol/kg)
Surface Atlantic	8.39782	0.004786	2
Deep Atlantic	25.6452	0.691026	2
Surface Southern Ocean	22.3049	0.03109	2
Deep Southern Ocean	34.0205	0.759923	2
Surface Indopacific	22.4596	0.001403	2
Deep Indopacific	36.538	0.663128	2
Variable Ligand/Increased MOC	Nitrate (umol/kg)	Iron (nmol/kg)	Ligand (nmol/kg)
Surface Atlantic	0.019408	0.849046	1.99592
Deep Atlantic	10.3837	1.07619	2.86089
Surface Southern Ocean	1.85813	0.17116	10.6723
Deep Southern Ocean	35.9652	2.29947	9.68754
Surface Indopacific	0.150627	0.004659	3.87313
Deep Indopacific	44.4931	2.54916	7.41575

## Sheet: Figure 5
Fixed Ligand/Control MOC	Nitrate (umol/kg)	Iron (nmol/kg)	Ligand (nmol/kg)
Surface Atlantic	0.057299	0.268761	2
Deep Atlantic	25.1787	0.846615	2
Surface Southern Ocean	22.6198	0.013957	2
Deep Southern Ocean	33.8698	0.710153	2
Surface Indopacific	21.6008	0.000785	2
Deep Indopacific	36.9359	0.578226	2
Variable Ligand/Control MOC	Nitrate (umol/kg)	Iron (nmol/kg)	Ligand (nmol/kg)
Surface Atlantic	0.051053	0.544942	1.82583
Deep Atlantic	23.4372	1.22461	3.49121
Surface Southern Ocean	17.4969	0.022384	3.33155
Deep Southern Ocean	34.8856	1.10225	4.01041
Surface Indopacific	19.4952	0.000861	0.726208
Deep Indopacific	37.6396	0.669567	1.90319
